# Supplementary material for: Evolution of the Electronic Properties of Tellurium Crystals with Plasma Irradiation Treatment
Source: Nanomaterials (Basel). 2024 Apr 25;14(9):750. doi: 10.3390/nano14090750 (PMC11085414; doi:10.3390/nano14090750)
Supplement: Supplementary file 1 [file nanomaterials-14-00750-s001.zip]

Archive with 1 entries (1 files):
- nanomaterials-2960346-supplementary.pdf
